# Supplementary material for: Lactobacillus reuteri BM53-1 Produces a Compound That Inhibits Sticky Glucan Synthesis by Streptococcus mutans
Source: Microorganisms. 2021 Jun 27;9(7):1390. doi: 10.3390/microorganisms9071390 (PMC8307965; doi:10.3390/microorganisms9071390)
Supplement: Supplementary file 1 [file microorganisms-09-01390-s001.zip]

Archive with 1 entries (1 files):
- microorganisms-1242875-supplementary.pdf
